# Supplementary material for: Universal Truths about Reducing Meat Consumption?
Source: Curr Environ Health Rep. 2025 Sep 18;12(1):33. doi: 10.1007/s40572-025-00498-3 (PMC12446401; doi:10.1007/s40572-025-00498-3)
Supplement: Supplementary file 1 — Supplementary Material 1 [file 40572_2025_498_MOESM1_ESM.xlsx]

## Sheet: Code system
Appendix 1
Overview of code system.
Top-Level Code	Level-2 Code	Level-3 Code
Intervention/ Paper Topic
	Health Focus
	Environment Focus
	Other focus
Author
Publication Year
Institution(s)
Journal
Number of studies
Year of the study
Country
Geographic Scope
	National
	International
	Global
Study Setting
	Single country
	Cross-country
Method 1
	Natural experiment
	Laboratory Experiment
	Online Experiment
	Field Experiment
Study design
	Within-subjects design
	Between-subjects design
	Mixed design
	Other
Sample Size
Sample Characteristics
	Socio-Demographic Characteristics
	Not-Students
	Students
Hypothesis/Hypotheses
Study Objective
Intervention Description
Type of intervention
	Emotion
	Behavior-based policies ("Nudging")
		Self-committing strategies
		Changes to the physical environment
		Defaults
		Social Norms
	Consumer Education
		Information provision
		Competence Development
		Labelling
		Multicomponent interventions
	Framing
		Message framing
		Visual framing
		Dish of the day
		Descriptive labels/names
		Chef's recommendation
	Prices & incentives
	Bans & other regulatory measures
	Other
Sustainability Topic
	Energy
	Food supply
	Climate change
	Biodiversity loss
	Pollution
	Animal welfare
	Land
	Water
	CO2/ Emissions
	Generic
Intervention Content
Degree of Intervention Adaption
	Adapted intervention
	Standardized intervention
Dependent Variable
Moderator(s)
Mediator(s)
Statistical Significance
	Statistically significant
	Not statistically significant
Main Findings
